# Supplementary material for: Neuroprotective Effects of Licochalcone D in Oxidative-Stress-Induced Primitive Neural Stem Cells from Parkinson’s Disease Patient-Derived iPSCs
Source: Biomedicines. 2023 Jan 16;11(1):228. doi: 10.3390/biomedicines11010228 (PMC9856162; doi:10.3390/biomedicines11010228)
Supplement: Supplementary file 1 [file biomedicines-11-00228-s001.zip]

Archive with 1 entries (1 files):
- biomedicines-2143293-supplementary.pdf
